# Supplementary material for: Aquacobalamin Accelerates Orange II Destruction by Peroxymonosulfate via the Transient Formation of Secocorrinoid: A Mechanistic Study
Source: Int J Mol Sci. 2022 Oct 7;23(19):11907. doi: 10.3390/ijms231911907 (PMC9569875; doi:10.3390/ijms231911907)
Supplement: Supplementary file 1 [file ijms-23-11907-s001.zip]

Archive with 1 entries (1 files):
- ijms-1925567-supplementary.pdf
